# Supplementary material for: Attribution Markers and Data Mining in Art Authentication
Source: Molecules. 2021 Dec 23;27(1):70. doi: 10.3390/molecules27010070 (PMC8747058; doi:10.3390/molecules27010070)
Supplement: Supplementary file 1 [file molecules-27-00070-s001.zip]

Archive with 1 entries (1 files):
- molecules-1461782-supplementary.pdf
